# Supplementary material for: Pin1 Exacerbates Non-Alcoholic Fatty Liver Disease by Enhancing Its Activity through Binding to ACC1
Source: Int J Mol Sci. 2024 May 27;25(11):5822. doi: 10.3390/ijms25115822 (PMC11171836; doi:10.3390/ijms25115822)
Supplement: Supplementary file 1 [file ijms-25-05822-s001.zip]

Archive with 1 entries (1 files):
- ijms-3013962-supplementary.pdf
